# Supplementary material for: Successful High-Dosage Monotherapy of Tigecycline in a Multidrug-Resistant Klebsiella pneumoniae Pneumonia–Septicemia Model in Rats
Source: Antibiotics (Basel). 2020 Mar 3;9(3):109. doi: 10.3390/antibiotics9030109 (PMC7148456; doi:10.3390/antibiotics9030109)
Supplement: Supplementary file 1 [file antibiotics-09-00109-s001.zip]

Archive with 1 entries (1 files):
- Supplementary Files.docx
